# Supplementary material for: mTOR inhibition amplifies the anti-lymphoma effect of PI3Kβ/δ blockage in diffuse large B-cell lymphoma
Source: Leukemia. 2022 Nov 9;37(1):178–89. doi: 10.1038/s41375-022-01749-0 (PMC9883168; doi:10.1038/s41375-022-01749-0)
Supplement: Supplementary file 2 — Supplementary Table 3 [file 41375_2022_1749_MOESM2_ESM.xlsx]

## Sheet: Sheet1
Supplementary Table 3. Downregulated and upregulated genes following AZD8186 treatment in OCI-Ly10 and TMD8 cells.
Signature name	Gene symbol	Gene ID	Gene description
Downregulated genes (alpha4p=5e-06)	IL4I1	259307	interleukin 4 induced 1
Downregulated genes (alpha4p=5e-06)	DHRS9	10170	dehydrogenase/reductase 9
Downregulated genes (alpha4p=5e-06)	LAG3	3902	lymphocyte activating 3
Downregulated genes (alpha4p=5e-06)	EGR2	1959	early growth response 2
Downregulated genes (alpha4p=5e-06)	TNF	7124	tumor necrosis factor
Downregulated genes (alpha4p=5e-06)	CCL3	6348	C-C motif chemokine ligand 3
Downregulated genes (alpha4p=5e-06)	CD1C	911	CD1c molecule
Downregulated genes (alpha4p=5e-06)	EGR1	1958	early growth response 1
Downregulated genes (alpha4p=5e-06)	PDCD1	5133	programmed cell death 1
Downregulated genes (alpha4p=5e-06)	DUSP2	1844	dual specificity phosphatase 2
Downregulated genes (alpha4p=5e-06)	CCL4	6351	C-C motif chemokine ligand 4
Downregulated genes (alpha4p=5e-06)	CCL22	6367	C-C motif chemokine ligand 22
Downregulated genes (alpha4p=5e-06)	LTA	4049	lymphotoxin alpha
Downregulated genes (alpha4p=5e-06)	IL2RB	3560	interleukin 2 receptor subunit beta
Downregulated genes (alpha4p=5e-06)	LILRA1	11024	leukocyte immunoglobulin like receptor A1
Downregulated genes (alpha4p=5e-06)	IL10	3586	interleukin 10
Downregulated genes (alpha4p=5e-06)	WDR91	29062	WD repeat domain 91
Downregulated genes (alpha4p=5e-06)	NFATC1	4772	nuclear factor of activated T cells 1
Downregulated genes (alpha4p=5e-06)	RNA28SN5	100008589	RNA, 28S ribosomal N5
Downregulated genes (alpha4p=5e-06)	BIK	638	BCL2 interacting killer
Downregulated genes (alpha4p=5e-06)	EGR3	1960	early growth response 3
Downregulated genes (alpha4p=5e-06)	NFKBID	84807	NFKB inhibitor delta
Downregulated genes (alpha4p=5e-06)	KLHL6	89857	kelch like family member 6
Downregulated genes (alpha4p=5e-06)	TNIP3	79931	TNFAIP3 interacting protein 3
Downregulated genes (alpha4p=5e-06)	ABTB2	25841	ankyrin repeat and BTB domain containing 2
Downregulated genes (alpha4p=5e-06)	TRAF1	7185	TNF receptor associated factor 1
Downregulated genes (alpha4p=5e-06)	JUN	3725	Jun proto-oncogene, AP-1 transcription factor subunit
Downregulated genes (alpha4p=5e-06)	RAB11FIP1	80223	RAB11 family interacting protein 1
Downregulated genes (alpha4p=5e-06)	CD274	29126	CD274 molecule
Downregulated genes (alpha4p=5e-06)	NIBAN1	116496	niban apoptosis regulator 1
Downregulated genes (alpha4p=5e-06)	AGFG2	3268	ArfGAP with FG repeats 2
Downregulated genes (alpha4p=5e-06)	TESPA1	9840	thymocyte expressed, positive selection associated 1
Downregulated genes (alpha4p=5e-06)	THRB	7068	thyroid hormone receptor beta
Downregulated genes (alpha4p=5e-06)	KCNN4	3783	potassium calcium-activated channel subfamily N member 4
Downregulated genes (alpha4p=5e-06)	PTPN6	5777	protein tyrosine phosphatase non-receptor type 6
Downregulated genes (alpha4p=5e-06)	VGF	7425	VGF nerve growth factor inducible
Downregulated genes (alpha4p=5e-06)	LMO2	4005	LIM domain only 2
Downregulated genes (alpha4p=5e-06)	EBI3	10148	Epstein-Barr virus induced 3
Downregulated genes (alpha4p=5e-06)	PSTPIP2	9050	proline-serine-threonine phosphatase interacting protein 2
Downregulated genes (alpha4p=5e-06)	WARS	7453	tryptophanyl-tRNA synthetase 1
Downregulated genes (alpha4p=5e-06)	ETV4	2118	ETS variant transcription factor 4
Downregulated genes (alpha4p=5e-06)	DUSP16	80824	dual specificity phosphatase 16
Downregulated genes (alpha4p=5e-06)	NAB2	4665	NGFI-A binding protein 2
Downregulated genes (alpha4p=5e-06)	PTGER4	5734	prostaglandin E receptor 4
Downregulated genes (alpha4p=5e-06)	SH2D2A	9047	SH2 domain containing 2A
Downregulated genes (alpha4p=5e-06)	JUNB	3726	JunB proto-oncogene, AP-1 transcription factor subunit
Downregulated genes (alpha4p=5e-06)	HSPB1	3315	heat shock protein family B (small) member 1
Downregulated genes (alpha4p=5e-06)	SRGN	5552	serglycin
Downregulated genes (alpha4p=5e-06)	NT5C1A	84618	5'-nucleotidase, cytosolic IA
Downregulated genes (alpha4p=5e-06)	CCL4L2	9560	C-C motif chemokine ligand 4 like 2
Downregulated genes (alpha4p=5e-06)	ETV5	2119	ETS variant transcription factor 5
Downregulated genes (alpha4p=5e-06)	PTPN7	5778	protein tyrosine phosphatase non-receptor type 7
Downregulated genes (alpha4p=5e-06)	MMP7	4316	matrix metallopeptidase 7
Downregulated genes (alpha4p=5e-06)	SLC31A1	1317	solute carrier family 31 member 1
Downregulated genes (alpha4p=5e-06)	LILRB1	10859	leukocyte immunoglobulin like receptor B1
Downregulated genes (alpha4p=5e-06)	TYMP	1890	thymidine phosphorylase
Downregulated genes (alpha4p=5e-06)	PPAN	56342	peter pan homolog
Downregulated genes (alpha4p=5e-06)	ASB2	51676	ankyrin repeat and SOCS box containing 2
Downregulated genes (alpha4p=5e-06)	CCDC80	151887	coiled-coil domain containing 80
Downregulated genes (alpha4p=5e-06)	IL17F	112744	interleukin 17F
Downregulated genes (alpha4p=5e-06)	PHF19	26147	PHD finger protein 19
Downregulated genes (alpha4p=5e-06)	SNX9	51429	sorting nexin 9
Downregulated genes (alpha4p=5e-06)	AHR	196	aryl hydrocarbon receptor
Downregulated genes (alpha4p=5e-06)	CD226	10666	CD226 molecule
Downregulated genes (alpha4p=5e-06)	ACTN1	87	actinin alpha 1
Downregulated genes (alpha4p=5e-06)	DMRT1	1761	doublesex and mab-3 related transcription factor 1
Downregulated genes (alpha4p=5e-06)	LILRB4	11006	leukocyte immunoglobulin like receptor B4
Downregulated genes (alpha4p=5e-06)	MFSD2A	84879	major facilitator superfamily domain containing 2A
Downregulated genes (alpha4p=5e-06)	EPOP	100170841	elongin BC and polycomb repressive complex 2 associated protein
Downregulated genes (alpha4p=5e-06)	KLF5	688	Kruppel like factor 5
Downregulated genes (alpha4p=5e-06)	RGS13	6003	regulator of G protein signaling 13
Downregulated genes (alpha4p=5e-06)	SGK1	6446	serum/glucocorticoid regulated kinase 1
Downregulated genes (alpha4p=5e-06)	NFKBIE	4794	NFKB inhibitor epsilon
Downregulated genes (alpha4p=5e-06)	DRAM1	55332	DNA damage regulated autophagy modulator 1
Downregulated genes (alpha4p=5e-06)	BATF3	55509	basic leucine zipper ATF-like transcription factor 3
Downregulated genes (alpha4p=5e-06)	RNF183	138065	ring finger protein 183
Downregulated genes (alpha4p=5e-06)	PTP4A3	11156	protein tyrosine phosphatase 4A3
Downregulated genes (alpha4p=5e-06)	PALLD	23022	palladin, cytoskeletal associated protein
Downregulated genes (alpha4p=5e-06)	TGFBR3	7049	transforming growth factor beta receptor 3
Downregulated genes (alpha4p=5e-06)	EDN1	1906	endothelin 1
Downregulated genes (alpha4p=5e-06)	NAMPT	10135	nicotinamide phosphoribosyltransferase
Downregulated genes (alpha4p=5e-06)	CD36	948	CD36 molecule
Downregulated genes (alpha4p=5e-06)	TPRG1	285386	tumor protein p63 regulated 1
Downregulated genes (alpha4p=5e-06)	HIVEP3	59269	HIVEP zinc finger 3
Downregulated genes (alpha4p=5e-06)	RGS3	5998	regulator of G protein signaling 3
Downregulated genes (alpha4p=5e-06)	GAB2	9846	GRB2 associated binding protein 2
Downregulated genes (alpha4p=5e-06)	LYSMD2	256586	LysM domain containing 2
Downregulated genes (alpha4p=5e-06)	BCAR3	8412	BCAR3 adaptor protein, NSP family member
Downregulated genes (alpha4p=5e-06)	HIC1	3090	HIC ZBTB transcriptional repressor 1
Downregulated genes (alpha4p=5e-06)	DGKG	1608	diacylglycerol kinase gamma
Downregulated genes (alpha4p=5e-06)	DDN	23109	dendrin
Downregulated genes (alpha4p=5e-06)	ZBTB32	27033	zinc finger and BTB domain containing 32
Upregulated genes (alpha4p=5e-06)	NLRP7	199713	NLR family pyrin domain containing 7
Upregulated genes (alpha4p=5e-06)	JCHAIN	3512	joining chain of multimeric IgA and IgM
Upregulated genes (alpha4p=5e-06)	GPER1	2852	G protein-coupled estrogen receptor 1
Upregulated genes (alpha4p=5e-06)	CEACAM1	634	CEA cell adhesion molecule 1
Upregulated genes (alpha4p=5e-06)	TAS1R3	83756	taste 1 receptor member 3
Upregulated genes (alpha4p=5e-06)	TCL1B	9623	TCL1 family AKT coactivator B
Upregulated genes (alpha4p=5e-06)	METTL7A	25840	methyltransferase like 7A
Upregulated genes (alpha4p=5e-06)	MYH11	4629	myosin heavy chain 11
Upregulated genes (alpha4p=5e-06)	GNB3	2784	G protein subunit beta 3
Upregulated genes (alpha4p=5e-06)	OLFML2A	169611	olfactomedin like 2A
Upregulated genes (alpha4p=5e-06)	CREB3L1	90993	cAMP responsive element binding protein 3 like 1
Upregulated genes (alpha4p=5e-06)	HEPACAM2	253012	HEPACAM family member 2
Upregulated genes (alpha4p=5e-06)	TNFRSF17	608	TNF receptor superfamily member 17
Upregulated genes (alpha4p=5e-06)	KIAA0040	9674	KIAA0040
Upregulated genes (alpha4p=5e-06)	TMEM119	338773	transmembrane protein 119
Upregulated genes (alpha4p=5e-06)	SLC43A2	124935	solute carrier family 43 member 2
Upregulated genes (alpha4p=5e-06)	CD27	939	CD27 molecule
Upregulated genes (alpha4p=5e-06)	KLHL14	57565	kelch like family member 14
Upregulated genes (alpha4p=5e-06)	APBB1IP	54518	amyloid beta precursor protein binding family B member 1 interacting protein
Upregulated genes (alpha4p=5e-06)	NXPH4	11247	neurexophilin 4
Upregulated genes (alpha4p=5e-06)	CDHR3	222256	cadherin related family member 3
Upregulated genes (alpha4p=5e-06)	FAM214A	56204	family with sequence similarity 214 member A
Upregulated genes (alpha4p=5e-06)	WNK2	65268	WNK lysine deficient protein kinase 2
Upregulated genes (alpha4p=5e-06)	SSPN	8082	sarcospan
Upregulated genes (alpha4p=5e-06)	TMEM189-UBE2V1	387522	PEDS1-UBE2V1 readthrough
Upregulated genes (alpha4p=5e-06)	DNMBP	23268	dynamin binding protein
Upregulated genes (alpha4p=5e-06)	ELFN2	114794	extracellular leucine rich repeat and fibronectin type III domain containing 2
Upregulated genes (alpha4p=5e-06)	ADA2	51816	adenosine deaminase 2
Upregulated genes (alpha4p=5e-06)	CPLX1	10815	complexin 1
Upregulated genes (alpha4p=5e-06)	PLAC8	51316	placenta associated 8
Upregulated genes (alpha4p=5e-06)	IQSEC1	9922	IQ motif and Sec7 domain ArfGEF 1
Upregulated genes (alpha4p=5e-06)	FGD4	121512	FYVE, RhoGEF and PH domain containing 4
Upregulated genes (alpha4p=5e-06)	LOC101928841	101928841	collagen alpha-1(II) chain-like
Upregulated genes (alpha4p=5e-06)	GAS7	8522	growth arrest specific 7
Upregulated genes (alpha4p=5e-06)	PECAM1	5175	platelet and endothelial cell adhesion molecule 1
Upregulated genes (alpha4p=5e-06)	CD79B	974	CD79b molecule
Upregulated genes (alpha4p=5e-06)	LTB	4050	lymphotoxin beta
Upregulated genes (alpha4p=5e-06)	LIMK1	3984	LIM domain kinase 1
Upregulated genes (alpha4p=5e-06)	LIME1	54923	Lck interacting transmembrane adaptor 1
Upregulated genes (alpha4p=5e-06)	SMIM14	201895	small integral membrane protein 14
Upregulated genes (alpha4p=5e-06)	TNFRSF13C	115650	TNF receptor superfamily member 13C
Upregulated genes (alpha4p=5e-06)	TXNIP	10628	thioredoxin interacting protein
Upregulated genes (alpha4p=5e-06)	FBP1	2203	fructose-bisphosphatase 1
Upregulated genes (alpha4p=5e-06)	TJP2	9414	tight junction protein 2
Upregulated genes (alpha4p=5e-06)	ABCB9	23457	ATP binding cassette subfamily B member 9
Upregulated genes (alpha4p=5e-06)	TCL1A	8115	TCL1 family AKT coactivator A
Upregulated genes (alpha4p=5e-06)	MAP3K7CL	56911	MAP3K7 C-terminal like
Upregulated genes (alpha4p=5e-06)	CD37	951	CD37 molecule
Upregulated genes (alpha4p=5e-06)	LNX1	84708	ligand of numb-protein X 1
Upregulated genes (alpha4p=5e-06)	TNS3	64759	tensin 3
Upregulated genes (alpha4p=5e-06)	CCDC191	57577	coiled-coil domain containing 191
Upregulated genes (alpha4p=5e-06)	PITPNM2	57605	phosphatidylinositol transfer protein membrane associated 2
Upregulated genes (alpha4p=5e-06)	SIT1	27240	signaling threshold regulating transmembrane adaptor 1
Upregulated genes (alpha4p=5e-06)	PBXIP1	57326	PBX homeobox interacting protein 1
Upregulated genes (alpha4p=5e-06)	IFIT2	3433	interferon induced protein with tetratricopeptide repeats 2
Upregulated genes (alpha4p=5e-06)	YPEL5	51646	yippee like 5
Upregulated genes (alpha4p=5e-06)	CYTH4	27128	cytohesin 4
Upregulated genes (alpha4p=5e-06)	SLC16A4	9122	solute carrier family 16 member 4
Upregulated genes (alpha4p=5e-06)	BMP3	651	bone morphogenetic protein 3
Upregulated genes (alpha4p=5e-06)	VPREB3	29802	V-set pre-B cell surrogate light chain 3
Upregulated genes (alpha4p=5e-06)	SLC12A7	10723	solute carrier family 12 member 7
Upregulated genes (alpha4p=5e-06)	IRF8	3394	interferon regulatory factor 8
Upregulated genes (alpha4p=5e-06)	ST14	6768	ST14 transmembrane serine protease matriptase
Upregulated genes (alpha4p=5e-06)	CBLB	868	Cbl proto-oncogene B
Upregulated genes (alpha4p=5e-06)	RPL13A	23521	ribosomal protein L13a
Upregulated genes (alpha4p=5e-06)	FCRLA	84824	Fc receptor like A
Upregulated genes (alpha4p=5e-06)	WNT10A	80326	Wnt family member 10A
Upregulated genes (alpha4p=5e-06)	RIMBP3C	150221	RIMS binding protein 3C
Upregulated genes (alpha4p=5e-06)	LY86	9450	lymphocyte antigen 86
Upregulated genes (alpha4p=5e-06)	CD22	933	CD22 molecule
Upregulated genes (alpha4p=5e-06)	CHN2	1124	chimerin 2
Upregulated genes (alpha4p=5e-06)	CPNE5	57699	copine 5
Upregulated genes (alpha4p=5e-06)	SAMD9L	219285	sterile alpha motif domain containing 9 like
Upregulated genes (alpha4p=5e-06)	BTG2	7832	BTG anti-proliferation factor 2
Upregulated genes (alpha4p=5e-06)	TP53I11	9537	tumor protein p53 inducible protein 11
Upregulated genes (alpha4p=5e-06)	NECTIN1	5818	nectin cell adhesion molecule 1
Upregulated genes (alpha4p=5e-06)	IGLL1	3543	immunoglobulin lambda like polypeptide 1
Upregulated genes (alpha4p=5e-06)	MXD4	10608	MAX dimerization protein 4
Upregulated genes (alpha4p=5e-06)	RIPOR1	79567	RHO family interacting cell polarization regulator 1
Upregulated genes (alpha4p=5e-06)	RNF144B	255488	ring finger protein 144B
Upregulated genes (alpha4p=5e-06)	NCF1	653361	neutrophil cytosolic factor 1
Upregulated genes (alpha4p=5e-06)	MYOM1	8736	myomesin 1
Upregulated genes (alpha4p=5e-06)	RNA18SN2	109864280	RNA, 18S ribosomal N2
Upregulated genes (alpha4p=5e-06)	RNA18SN3	109910380	RNA, 18S ribosomal N3
Upregulated genes (alpha4p=5e-06)	RNA18SN4	109864273	RNA, 18S pre-ribosomal N4
Upregulated genes (alpha4p=5e-06)	CLMN	79789	calmin
Upregulated genes (alpha4p=5e-06)	DEGS2	123099	delta 4-desaturase, sphingolipid 2
Upregulated genes (alpha4p=5e-06)	NCF1C	654817	neutrophil cytosolic factor 1C pseudogene
Upregulated genes (alpha4p=5e-06)	L1CAM	3897	L1 cell adhesion molecule
Upregulated genes (alpha4p=5e-06)	GJB6	10804	gap junction protein beta 6
Upregulated genes (alpha4p=5e-06)	ANTXR2	118429	ANTXR cell adhesion molecule 2
