# Supplementary material for: mTOR inhibition amplifies the anti-lymphoma effect of PI3Kβ/δ blockage in diffuse large B-cell lymphoma
Source: Leukemia. 2022 Nov 9;37(1):178–89. doi: 10.1038/s41375-022-01749-0 (PMC9883168; doi:10.1038/s41375-022-01749-0)
Supplement: Supplementary file 3 — Supplementary Table 4 [file 41375_2022_1749_MOESM3_ESM.xlsx]

## Sheet: Sheet1
Supplementary Table 4. Top 30 gene signatures enriched with top regulated genes following AZD8186 treatment in Oci-Ly10 and TMD8 cells.
Downregulated signatures
Signature name	Signature links	Defined members	Enrichment score	P [GSEA] (by permutation test)
Supplemental Table 7: Downregulated genes (alpha4p=0.0001) following AZD8835 treatment in U2932, HBL-1 and OCI-Ly10 cells	http://www.ncbi.nlm.nih.gov/pubmed/28202458	53	0.880936	0.000983284
CHASSOT_SKIN_WOUND	http://www.gsea-msigdb.org/gsea/msigdb/cards/CHASSOT_SKIN_WOUND	9	0.722288	0.000978474
NFkB_Up_OCILy3_only	PMID 1567152518160665: Lam et al. Clinical Cancer Research 11:1 (2005); Lam et al. Blood 111:3701 (2008), Genes downregulated upon treatment with an IkB kinase beta inhibitor (MLX105) in OCI-Ly3 but not OCI-Ly10 ABC DLBCL cell lines.. (short StaudtLab signature name: NFkB-5)	10	0.782229	0.00095057
NFkB_Up_K1106	PMID 15671525: Lam et al. Clinical Cancer Research 11:1 (2005), Genes downregulated upon treatment with an IkB kinase beta inhibitor (MLX105) in the K1106 PMBL cell line.. (short StaudtLab signature name: NFkB-3)	17	0.674204	0.001001
Immediate_early	PMID 11567628: Shaffer et al. Immunity 2001 15:375-385., Figure 1. (short StaudtLab signature name: IE-1)	9	0.61928	0.000998004
BCR_signaling_unique_Node5852	PMID NaN: Staudt Lab unpublished, NODE58`52X: genes downregulated by shCD79A, shCD79B and shSYK but not by shCARD11, MLN120B oe rapamycin treatment. Based on HBL1_Agilent_BCR_edit.cdt . (short StaudtLab signature name: BCRproxUp-1)	34	0.68568	0.00097371
FUNG_IL2_SIGNALING_1	http://www.gsea-msigdb.org/gsea/msigdb/cards/FUNG_IL2_SIGNALING_1	10	0.870818	0.00101729
Molecular_high_grade_low	PMID 26207141: Sha et al. Genome Med 2019, Additional File 4. (short StaudtLab signature name: MHGDn-1)	11	0.595797	0.000988142
OSAWA_TNF_TARGETS	http://www.gsea-msigdb.org/gsea/msigdb/cards/OSAWA_TNF_TARGETS	10	0.656838	0.00100705
BCR_activation	PMID NaN: Staudt RNAseq unpublished, ActB3h_ave - restingB > 1.6 AND ActB24h_ave - restingB > 1.6 log2 AND ActB3h_ave - GC CB > 1.6 log2 AND ActB24h_ave - GC CB > 1.6 log2 AND ActB3h > 8 AND ActB24h > 8. (short StaudtLab signature name: BCRactUp-2)	121	0.601964	0.000982318
NFkB_Up_BCR_paper	PMID 20054396: Davis et al. Nature 2010 463:88-92, Supplemental Fig. 4. Genes downregulated by MLN120B treatment of HBL1 cells, measured with Agilent arrays.. (short StaudtLab signature name: NFkB-9)	67	0.52053	0.000956023
CLL_BCR_crosslinking_up_Lymph_Node_up	PMID 20940416: Herishanu et al. Blood. 2011 117(2):563-74, Fig. 4A. Herishanu et al.. (short StaudtLab signature name: CLLBCRUp-2)	27	0.504419	0.00097561
GO_POSITIVE_REGULATION_OF_RIBOSOME_BIOGENESIS	http://www.gsea-msigdb.org/gsea/msigdb/cards/GO_POSITIVE_REGULATION_OF_RIBOSOME_BIOGENESIS	9	0.711863	0.00101729
NFkB_Up_bothOCILy3andLy10	PMID 1567152518160665: Lam et al. Clinical Cancer Research 11:1 (2005); Lam et al. Blood 111:3701 (2008), Genes downregulated upon treatment with an IkB kinase beta inhibitor (MLX105) in both OCI-Ly3 or OCI-Ly10 ABC DLBCL cell lines.. (short StaudtLab signature name: NFkB-2)	39	0.647394	0.000982318
BIOCARTA_IL10_PATHWAY	http://www.gsea-msigdb.org/gsea/msigdb/cards/BIOCARTA_IL10_PATHWAY	13	0.609887	0.000990099
Tcell_cytokine_induced_prolif	PMID 12435740: Kovanen et al 2003 JBC 278:5205, Fig. 2A. (short StaudtLab signature name: TcytUp-8)	27	0.608751	0.00101112
IL6_Ly10_Up_group2	PMID 18160665: Lam et al. Blood. 2008 111(7):3701-13., Fig. 2A. (short StaudtLab signature name: IL6Up-2)	9	0.674227	0.00103199
MODULE_407	http://www.gsea-msigdb.org/gsea/msigdb/cards/MODULE_407	13	0.566804	0.000982318
NFkB_Up_all_OCILy3_Ly10	PMID 1567152518160665: Lam et al. Clinical Cancer Research 11:1 (2005); Lam et al. Blood 111:3701 (2008), This is a union of NFkB-2, NFkB-4, and NFkB-5 signatures. Genes downregulated upon treatment with an IkB kinase beta inhibitor (MLX105) in either OCI-Ly3 or OCI-Ly10 ABC DLBCL cell lines.. (short StaudtLab signature name: NFkB-1)	67	0.631339	0.000965251
NFkB_Up_OCILy10_only	PMID 1567152518160665: Lam et al. Clinical Cancer Research 11:1 (2005); Lam et al. Blood 111:3701 (2008), Genes downregulated upon treatment with an IkB kinase beta inhibitor (MLX105) in OCI-Ly10 but not OCI-Ly3 ABC DLBCL cell lines.. (short StaudtLab signature name: NFkB-4)	18	0.616779	0.001001
REACTOME_RAF_INDEPENDENT_MAPK1_3_ACTIVATION	http://www.gsea-msigdb.org/gsea/msigdb/cards/REACTOME_RAF_INDEPENDENT_MAPK1_3_ACTIVATION	23	0.517744	0.00100604
BCR_activation	PMID NaN: Staudt RNAseq unpublished, ActB3h_ave - restingB > 1.6 AND ActB24h_ave - restingB > 1.6 log2 AND ActB3h > 8 AND ActB24h > 8. (short StaudtLab signature name: BCRactUp-1)	96	0.66543	0.001
HALLMARK_MYC_TARGETS_V2	http://www.gsea-msigdb.org/gsea/msigdb/cards/HALLMARK_MYC_TARGETS_V2	58	0.661964	0.000990099
GO_PRERIBOSOME_SMALL_SUBUNIT_PRECURSOR	http://www.gsea-msigdb.org/gsea/msigdb/cards/GO_PRERIBOSOME_SMALL_SUBUNIT_PRECURSOR	14	0.693668	0.000976562
BCR_NFkB_cytokine_Node5356	PMID NaN: Staudt Lab unpublished, NODE5356X: genes downregulated by shCD79A, shCD79B, shSYK, shCARD11, shBTK, MLN120B but not rapamycin treatment. Based on HBL1_Agilent_BCR_edit.cdt . (short StaudtLab signature name: NFkB-11)	95	0.541389	0.00101729
Figure 3A: downregulated genes in HBL1 after specific IKKb inhibitor MLN120B (<=50% in >=3/4 time points after spot filter)	http://www.ncbi.nlm.nih.gov/pubmed/21173233	51	0.546963	0.00099108
Supplemental Table 3: Downregulated genes (alpha4p=0.00025) following AZD5363 treatment in K422 and U2932 cells	http://www.ncbi.nlm.nih.gov/pubmed/28202458	96	0.507571	0.000997009
REACTOME_INTERLEUKIN_6_SIGNALING	http://www.gsea-msigdb.org/gsea/msigdb/cards/REACTOME_INTERLEUKIN_6_SIGNALING	11	0.634873	0.00100301
Tcell_PIind4x_CsAindependent	PMID 11276202: Feske et al Nat Immunol2:316 (2001), Fig. 6. (short StaudtLab signature name: TActUp-6)	18	0.631156	0.00100301
MAP2K1_TARGET_GENES	http://www.gsea-msigdb.org/gsea/msigdb/cards/MAP2K1_TARGET_GENES	9	0.605152	0.00791296
Upregulated signatures
Signature name	Signature links	Defined members	Enrichment score	P [GSEA] (by permutation test)
GO_IMMUNOGLOBULIN_COMPLEX	http://www.gsea-msigdb.org/gsea/msigdb/cards/GO_IMMUNOGLOBULIN_COMPLEX	144	-0.798332	0.000963391
Supplemental Table 7: Upregulated genes (alpha4p=0.0001) following AZD8835 treatment in U2932, HBL-1 and OCI-Ly10 cells	http://www.ncbi.nlm.nih.gov/pubmed/28202458	59	-0.75171	0.00097561
GO_IMMUNOGLOBULIN_COMPLEX_CIRCULATING	http://www.gsea-msigdb.org/gsea/msigdb/cards/GO_IMMUNOGLOBULIN_COMPLEX_CIRCULATING	69	-0.923204	0.0010101
GNF2_TPT1	http://www.gsea-msigdb.org/gsea/msigdb/cards/GNF2_TPT1	38	-0.895511	0.00101626
Ribosomal_protein	PMID 11567628: Shaffer et al. Immunity 2001 15:375-385., Figure 1. (short StaudtLab signature name: Ribo-1)	19	-0.799587	0.000977517
TFAM_TARGET_GENES	http://www.gsea-msigdb.org/gsea/msigdb/cards/TFAM_TARGET_GENES	58	-0.757407	0.000969932
MODULE_29	http://www.gsea-msigdb.org/gsea/msigdb/cards/MODULE_29	28	-0.785714	0.000998004
GNF2_GLTSCR2	http://www.gsea-msigdb.org/gsea/msigdb/cards/GNF2_GLTSCR2	31	-0.810205	0.000992063
KEGG_RIBOSOME	http://www.gsea-msigdb.org/gsea/msigdb/cards/KEGG_RIBOSOME	88	-0.745462	0.00102249
REACTOME_EUKARYOTIC_TRANSLATION_ELONGATION	http://www.gsea-msigdb.org/gsea/msigdb/cards/REACTOME_EUKARYOTIC_TRANSLATION_ELONGATION	94	-0.749208	0.00102459
HOLLEMAN_ASPARAGINASE_RESISTANCE_B_ALL_UP	http://www.gsea-msigdb.org/gsea/msigdb/cards/HOLLEMAN_ASPARAGINASE_RESISTANCE_B_ALL_UP	28	-0.520015	0.000984252
Blood_Module-1.7_MHC_Ribosomal_proteins	PMID 18631455: Chaussabel et al. Immunity 29, 150–164 (2008), Coordinate expression in blood from healthy and diseased states. MHC_Ribosomal_proteins: Almost exclusively formed by genes encoding MHC class I molecules (HLA-A,B,C,G,E)+ Beta 2-microglobulin (B2M) or ribosomal proteins (RPLs, RPSs). Keywords: Ribosome, Translational, 40S, 60S, HLA. (short StaudtLab signature name: Module-1.7)	78	-0.678457	0.00101626
CREBL2_TARGET_GENES	http://www.gsea-msigdb.org/gsea/msigdb/cards/CREBL2_TARGET_GENES	10	-0.55077	0.0127576
GCM_TPT1	http://www.gsea-msigdb.org/gsea/msigdb/cards/GCM_TPT1	69	-0.72909	0.000969932
BILANGES_SERUM_AND_RAPAMYCIN_SENSITIVE_GENES	http://www.gsea-msigdb.org/gsea/msigdb/cards/BILANGES_SERUM_AND_RAPAMYCIN_SENSITIVE_GENES	69	-0.691175	0.000998004
GO_CYTOSOLIC_LARGE_RIBOSOMAL_SUBUNIT	http://www.gsea-msigdb.org/gsea/msigdb/cards/GO_CYTOSOLIC_LARGE_RIBOSOMAL_SUBUNIT	57	-0.718581	0.00097561
SARTIPY_NORMAL_AT_INSULIN_RESISTANCE_DN	http://www.gsea-msigdb.org/gsea/msigdb/cards/SARTIPY_NORMAL_AT_INSULIN_RESISTANCE_DN	16	-0.542401	0.00100705
GO_COTRANSLATIONAL_PROTEIN_TARGETING_TO_MEMBRANE	http://www.gsea-msigdb.org/gsea/msigdb/cards/GO_COTRANSLATIONAL_PROTEIN_TARGETING_TO_MEMBRANE	99	-0.682753	0.000974659
GO_CYTOSOLIC_RIBOSOME	http://www.gsea-msigdb.org/gsea/msigdb/cards/GO_CYTOSOLIC_RIBOSOME	104	-0.677233	0.000982318
GO_CYTOSOLIC_SMALL_RIBOSOMAL_SUBUNIT	http://www.gsea-msigdb.org/gsea/msigdb/cards/GO_CYTOSOLIC_SMALL_RIBOSOMAL_SUBUNIT	44	-0.660602	0.000997009
REACTOME_RESPONSE_OF_EIF2AK4_GCN2_TO_AMINO_ACID_DEFICIENCY	http://www.gsea-msigdb.org/gsea/msigdb/cards/REACTOME_RESPONSE_OF_EIF2AK4_GCN2_TO_AMINO_ACID_DEFICIENCY	102	-0.640005	0.00102145
REACTOME_SRP_DEPENDENT_COTRANSLATIONAL_PROTEIN_TARGETING_TO_MEMBRANE	http://www.gsea-msigdb.org/gsea/msigdb/cards/REACTOME_SRP_DEPENDENT_COTRANSLATIONAL_PROTEIN_TARGETING_TO_MEMBRANE	113	-0.606277	0.00106045
MORF_TPT1	http://www.gsea-msigdb.org/gsea/msigdb/cards/MORF_TPT1	102	-0.61297	0.000994036
GNF2_ST13	http://www.gsea-msigdb.org/gsea/msigdb/cards/GNF2_ST13	64	-0.598353	0.00098912
REACTOME_EUKARYOTIC_TRANSLATION_INITIATION	http://www.gsea-msigdb.org/gsea/msigdb/cards/REACTOME_EUKARYOTIC_TRANSLATION_INITIATION	120	-0.586817	0.00103842
GO_ESTABLISHMENT_OF_PROTEIN_LOCALIZATION_TO_ENDOPLASMIC_RETICULUM	http://www.gsea-msigdb.org/gsea/msigdb/cards/GO_ESTABLISHMENT_OF_PROTEIN_LOCALIZATION_TO_ENDOPLASMIC_RETICULUM	112	-0.591381	0.001001
CHNG_MULTIPLE_MYELOMA_HYPERPLOID_UP	http://www.gsea-msigdb.org/gsea/msigdb/cards/CHNG_MULTIPLE_MYELOMA_HYPERPLOID_UP	54	-0.580602	0.000978474
GNF2_EIF3S6	http://www.gsea-msigdb.org/gsea/msigdb/cards/GNF2_EIF3S6	120	-0.596619	0.000999001
MODULE_464	http://www.gsea-msigdb.org/gsea/msigdb/cards/MODULE_464	14	-0.551427	0.001
MODULE_194	http://www.gsea-msigdb.org/gsea/msigdb/cards/MODULE_194	15	-0.565749	0.00098912
