# Supplementary material for: mTOR inhibition amplifies the anti-lymphoma effect of PI3Kβ/δ blockage in diffuse large B-cell lymphoma
Source: Leukemia. 2022 Nov 9;37(1):178–89. doi: 10.1038/s41375-022-01749-0 (PMC9883168; doi:10.1038/s41375-022-01749-0)
Supplement: Supplementary file 4 — Supplementary Table 5 [file 41375_2022_1749_MOESM4_ESM.xlsx]

## Sheet: Sheet1
Supplementary Table 5. Downregulated and upregulated genes following AZD8186 treatment in HT and K422 cells.
Signature name	Gene symbol	Gene ID	Gene description
Downregulated genes (alpha4p=5e-06)	LTA	4049	lymphotoxin alpha
Downregulated genes (alpha4p=5e-06)	PTPN6	5777	protein tyrosine phosphatase non-receptor type 6
Downregulated genes (alpha4p=5e-06)	SEMA7A	8482	semaphorin 7A (John Milton Hagen blood group)
Downregulated genes (alpha4p=5e-06)	HTR3A	3359	5-hydroxytryptamine receptor 3A
Downregulated genes (alpha4p=5e-06)	PTAFR	5724	platelet activating factor receptor
Downregulated genes (alpha4p=5e-06)	PLEK	5341	pleckstrin
Downregulated genes (alpha4p=5e-06)	SPX	80763	spexin hormone
Downregulated genes (alpha4p=5e-06)	ITGB2	3689	integrin subunit beta 2
Downregulated genes (alpha4p=5e-06)	SERPINA9	327657	serpin family A member 9
Downregulated genes (alpha4p=5e-06)	EHD3	30845	EH domain containing 3
Downregulated genes (alpha4p=5e-06)	MYBPH	4608	myosin binding protein H
Downregulated genes (alpha4p=5e-06)	FCRLB	127943	Fc receptor like B
Downregulated genes (alpha4p=5e-06)	RAC2	5880	Rac family small GTPase 2
Downregulated genes (alpha4p=5e-06)	DUSP4	1846	dual specificity phosphatase 4
Downregulated genes (alpha4p=5e-06)	FCGR2B	2213	Fc fragment of IgG receptor IIb
Downregulated genes (alpha4p=5e-06)	SDC1	6382	syndecan 1
Downregulated genes (alpha4p=5e-06)	ETV5	2119	ETS variant transcription factor 5
Downregulated genes (alpha4p=5e-06)	TNF	7124	tumor necrosis factor
Downregulated genes (alpha4p=5e-06)	CD180	4064	CD180 molecule
Downregulated genes (alpha4p=5e-06)	SLC17A9	63910	solute carrier family 17 member 9
Downregulated genes (alpha4p=5e-06)	DUSP6	1848	dual specificity phosphatase 6
Downregulated genes (alpha4p=5e-06)	PNP	4860	purine nucleoside phosphorylase
Downregulated genes (alpha4p=5e-06)	ATAD3B	83858	ATPase family AAA domain containing 3B
Downregulated genes (alpha4p=5e-06)	HSPA1B	3304	heat shock protein family A (Hsp70) member 1B
Downregulated genes (alpha4p=5e-06)	SLC29A1	2030	solute carrier family 29 member 1 (Augustine blood group)
Downregulated genes (alpha4p=5e-06)	ANKRD34A	284615	ankyrin repeat domain 34A
Downregulated genes (alpha4p=5e-06)	RSAD2	91543	radical S-adenosyl methionine domain containing 2
Downregulated genes (alpha4p=5e-06)	CD320	51293	CD320 molecule
Downregulated genes (alpha4p=5e-06)	TRIB3	57761	tribbles pseudokinase 3
Downregulated genes (alpha4p=5e-06)	CCDC86	79080	coiled-coil domain containing 86
Downregulated genes (alpha4p=5e-06)	MID1IP1	58526	MID1 interacting protein 1
Downregulated genes (alpha4p=5e-06)	CD3EAP	10849	RNA polymerase I subunit G
Downregulated genes (alpha4p=5e-06)	LYAR	55646	Ly1 antibody reactive
Downregulated genes (alpha4p=5e-06)	KAZALD1	81621	Kazal type serine peptidase inhibitor domain 1
Downregulated genes (alpha4p=5e-06)	SCD	6319	stearoyl-CoA desaturase
Downregulated genes (alpha4p=5e-06)	SAPCD2	89958	suppressor APC domain containing 2
Downregulated genes (alpha4p=5e-06)	SLC5A6	8884	solute carrier family 5 member 6
Downregulated genes (alpha4p=5e-06)	GPSM1	26086	G protein signaling modulator 1
Downregulated genes (alpha4p=5e-06)	NOP16	51491	NOP16 nucleolar protein
Downregulated genes (alpha4p=5e-06)	RASSF2	9770	Ras association domain family member 2
Downregulated genes (alpha4p=5e-06)	TFEB	7942	transcription factor EB
Downregulated genes (alpha4p=5e-06)	SLC1A5	6510	solute carrier family 1 member 5
Downregulated genes (alpha4p=5e-06)	ETV4	2118	ETS variant transcription factor 4
Downregulated genes (alpha4p=5e-06)	DUSP2	1844	dual specificity phosphatase 2
Downregulated genes (alpha4p=5e-06)	TUBA4A	7277	tubulin alpha 4a
Downregulated genes (alpha4p=5e-06)	HK2	3099	hexokinase 2
Downregulated genes (alpha4p=5e-06)	HSP90AA1	3320	heat shock protein 90 alpha family class A member 1
Downregulated genes (alpha4p=5e-06)	TRIB2	28951	tribbles pseudokinase 2
Downregulated genes (alpha4p=5e-06)	TOMM40	10452	translocase of outer mitochondrial membrane 40
Downregulated genes (alpha4p=5e-06)	RRP9	9136	ribosomal RNA processing 9, U3 small nucleolar RNA binding protein
Downregulated genes (alpha4p=5e-06)	FAM136A	84908	family with sequence similarity 136 member A
Downregulated genes (alpha4p=5e-06)	POLR3G	10622	RNA polymerase III subunit G
Downregulated genes (alpha4p=5e-06)	MYBBP1A	10514	MYB binding protein 1a
Downregulated genes (alpha4p=5e-06)	GM2A	2760	GM2 ganglioside activator
Downregulated genes (alpha4p=5e-06)	LYL1	4066	LYL1 basic helix-loop-helix family member
Downregulated genes (alpha4p=5e-06)	RAI1	10743	retinoic acid induced 1
Downregulated genes (alpha4p=5e-06)	ELOVL6	79071	ELOVL fatty acid elongase 6
Downregulated genes (alpha4p=5e-06)	GNG2	54331	G protein subunit gamma 2
Downregulated genes (alpha4p=5e-06)	HSPA5	3309	heat shock protein family A (Hsp70) member 5
Downregulated genes (alpha4p=5e-06)	DHCR7	1717	7-dehydrocholesterol reductase
Downregulated genes (alpha4p=5e-06)	ENHO	375704	energy homeostasis associated
Downregulated genes (alpha4p=5e-06)	DDN	23109	dendrin
Downregulated genes (alpha4p=5e-06)	TFRC	7037	transferrin receptor
Downregulated genes (alpha4p=5e-06)	CD22	933	CD22 molecule
Downregulated genes (alpha4p=5e-06)	MRTO4	51154	MRT4 homolog, ribosome maturation factor
Downregulated genes (alpha4p=5e-06)	SLC66A2	80148	solute carrier family 66 member 2
Downregulated genes (alpha4p=5e-06)	WDR3	10885	WD repeat domain 3
Downregulated genes (alpha4p=5e-06)	PNO1	56902	partner of NOB1 homolog
Downregulated genes (alpha4p=5e-06)	SLC39A8	64116	solute carrier family 39 member 8
Downregulated genes (alpha4p=5e-06)	HIVEP3	59269	HIVEP zinc finger 3
Downregulated genes (alpha4p=5e-06)	FADS2	9415	fatty acid desaturase 2
Downregulated genes (alpha4p=5e-06)	SLC7A5	8140	solute carrier family 7 member 5
Downregulated genes (alpha4p=5e-06)	CORO7	79585	coronin 7
Downregulated genes (alpha4p=5e-06)	IFI30	10437	IFI30 lysosomal thiol reductase
Downregulated genes (alpha4p=5e-06)	ALDH3B2	222	aldehyde dehydrogenase 3 family member B2
Downregulated genes (alpha4p=5e-06)	SCARB1	949	scavenger receptor class B member 1
Downregulated genes (alpha4p=5e-06)	NOP2	4839	NOP2 nucleolar protein
Downregulated genes (alpha4p=5e-06)	DDIT4	54541	DNA damage inducible transcript 4
Downregulated genes (alpha4p=5e-06)	DUSP5	1847	dual specificity phosphatase 5
Downregulated genes (alpha4p=5e-06)	TACC1	6867	transforming acidic coiled-coil containing protein 1
Downregulated genes (alpha4p=5e-06)	PPIF	10105	peptidylprolyl isomerase F
Downregulated genes (alpha4p=5e-06)	VEGFA	7422	vascular endothelial growth factor A
Downregulated genes (alpha4p=5e-06)	EIF2S1	1965	eukaryotic translation initiation factor 2 subunit alpha
Downregulated genes (alpha4p=5e-06)	MANF	7873	mesencephalic astrocyte derived neurotrophic factor
Downregulated genes (alpha4p=5e-06)	EIF5	1983	eukaryotic translation initiation factor 5
Downregulated genes (alpha4p=5e-06)	ZMIZ1	57178	zinc finger MIZ-type containing 1
Downregulated genes (alpha4p=5e-06)	RPF2	84154	ribosome production factor 2 homolog
Downregulated genes (alpha4p=5e-06)	ANXA6	309	annexin A6
Downregulated genes (alpha4p=5e-06)	TTLL12	23170	tubulin tyrosine ligase like 12
Downregulated genes (alpha4p=5e-06)	PSAT1	29968	phosphoserine aminotransferase 1
Downregulated genes (alpha4p=5e-06)	CD1C	911	CD1c molecule
Downregulated genes (alpha4p=5e-06)	CTSC	1075	cathepsin C
Downregulated genes (alpha4p=5e-06)	RRP1	8568	ribosomal RNA processing 1
Downregulated genes (alpha4p=5e-06)	AMD1	262	adenosylmethionine decarboxylase 1
Downregulated genes (alpha4p=5e-06)	TOR4A	54863	torsin family 4 member A
Downregulated genes (alpha4p=5e-06)	FASN	2194	fatty acid synthase
Downregulated genes (alpha4p=5e-06)	DUSP7	1849	dual specificity phosphatase 7
Downregulated genes (alpha4p=5e-06)	MRPS34	65993	mitochondrial ribosomal protein S34
Downregulated genes (alpha4p=5e-06)	SNX22	79856	sorting nexin 22
Downregulated genes (alpha4p=5e-06)	TRAF4	9618	TNF receptor associated factor 4
Downregulated genes (alpha4p=5e-06)	CDC25A	993	cell division cycle 25A
Downregulated genes (alpha4p=5e-06)	HMGCS1	3157	3-hydroxy-3-methylglutaryl-CoA synthase 1
Downregulated genes (alpha4p=5e-06)	ARPC5L	81873	actin related protein 2/3 complex subunit 5 like
Downregulated genes (alpha4p=5e-06)	MS4A1	931	membrane spanning 4-domains A1
Downregulated genes (alpha4p=5e-06)	FKBP4	2288	FKBP prolyl isomerase 4
Downregulated genes (alpha4p=5e-06)	TSR1	55720	TSR1 ribosome maturation factor
Downregulated genes (alpha4p=5e-06)	ITPRIPL1	150771	ITPRIP like 1
Upregulated genes (alpha4p=5e-06)	BACH2	60468	BTB domain and CNC homolog 2
Upregulated genes (alpha4p=5e-06)	RASSF6	166824	Ras association domain family member 6
Upregulated genes (alpha4p=5e-06)	CXCR4	7852	C-X-C motif chemokine receptor 4
Upregulated genes (alpha4p=5e-06)	RASAL1	8437	RAS protein activator like 1
Upregulated genes (alpha4p=5e-06)	KLHL24	54800	kelch like family member 24
Upregulated genes (alpha4p=5e-06)	TCL1A	8115	TCL1 family AKT coactivator A
Upregulated genes (alpha4p=5e-06)	OSR2	116039	odd-skipped related transciption factor 2
Upregulated genes (alpha4p=5e-06)	RNF144B	255488	ring finger protein 144B
Upregulated genes (alpha4p=5e-06)	PECAM1	5175	platelet and endothelial cell adhesion molecule 1
Upregulated genes (alpha4p=5e-06)	TAGAP	117289	T cell activation RhoGTPase activating protein
Upregulated genes (alpha4p=5e-06)	PRR15L	79170	proline rich 15 like
Upregulated genes (alpha4p=5e-06)	GADD45A	1647	growth arrest and DNA damage inducible alpha
Upregulated genes (alpha4p=5e-06)	IFI16	3428	interferon gamma inducible protein 16
Upregulated genes (alpha4p=5e-06)	YPEL3	83719	yippee like 3
Upregulated genes (alpha4p=5e-06)	CAB39L	81617	calcium binding protein 39 like
Upregulated genes (alpha4p=5e-06)	IFIT3	3437	interferon induced protein with tetratricopeptide repeats 3
Upregulated genes (alpha4p=5e-06)	PIK3IP1	113791	phosphoinositide-3-kinase interacting protein 1
Upregulated genes (alpha4p=5e-06)	UBALD2	283991	UBA like domain containing 2
Upregulated genes (alpha4p=5e-06)	MTURN	222166	maturin, neural progenitor differentiation regulator homolog
Upregulated genes (alpha4p=5e-06)	LPP	4026	LIM domain containing preferred translocation partner in lipoma
Upregulated genes (alpha4p=5e-06)	CTDSP2	10106	CTD small phosphatase 2
Upregulated genes (alpha4p=5e-06)	FOXO1	2308	forkhead box O1
Upregulated genes (alpha4p=5e-06)	OAS2	4939	2'-5'-oligoadenylate synthetase 2
Upregulated genes (alpha4p=5e-06)	KIAA0040	9674	KIAA0040
Upregulated genes (alpha4p=5e-06)	JCHAIN	3512	joining chain of multimeric IgA and IgM
Upregulated genes (alpha4p=5e-06)	CCNG2	901	cyclin G2
Upregulated genes (alpha4p=5e-06)	IFIT2	3433	interferon induced protein with tetratricopeptide repeats 2
Upregulated genes (alpha4p=5e-06)	ZEB2	9839	zinc finger E-box binding homeobox 2
Upregulated genes (alpha4p=5e-06)	ISG20	3669	interferon stimulated exonuclease gene 20
Upregulated genes (alpha4p=5e-06)	PRDM15	63977	PR/SET domain 15
Upregulated genes (alpha4p=5e-06)	METTL7A	25840	methyltransferase like 7A
Upregulated genes (alpha4p=5e-06)	HBP1	26959	HMG-box transcription factor 1
Upregulated genes (alpha4p=5e-06)	NLRP4	147945	NLR family pyrin domain containing 4
Upregulated genes (alpha4p=5e-06)	TRANK1	9881	tetratricopeptide repeat and ankyrin repeat containing 1
Upregulated genes (alpha4p=5e-06)	CTSO	1519	cathepsin O
Upregulated genes (alpha4p=5e-06)	SLAMF6	114836	SLAM family member 6
Upregulated genes (alpha4p=5e-06)	SETDB2	83852	SET domain bifurcated histone lysine methyltransferase 2
Upregulated genes (alpha4p=5e-06)	DYRK1B	9149	dual specificity tyrosine phosphorylation regulated kinase 1B
Upregulated genes (alpha4p=5e-06)	LHFPL2	10184	LHFPL tetraspan subfamily member 2
Upregulated genes (alpha4p=5e-06)	OAS1	4938	2'-5'-oligoadenylate synthetase 1
Upregulated genes (alpha4p=5e-06)	SUSD3	203328	sushi domain containing 3
Upregulated genes (alpha4p=5e-06)	KIF26B	55083	kinesin family member 26B
Upregulated genes (alpha4p=5e-06)	BCL2	596	BCL2 apoptosis regulator
Upregulated genes (alpha4p=5e-06)	WNK2	65268	WNK lysine deficient protein kinase 2
Upregulated genes (alpha4p=5e-06)	PIM2	11040	Pim-2 proto-oncogene, serine/threonine kinase
Upregulated genes (alpha4p=5e-06)	HDAC5	10014	histone deacetylase 5
Upregulated genes (alpha4p=5e-06)	ST14	6768	ST14 transmembrane serine protease matriptase
Upregulated genes (alpha4p=5e-06)	OASL	8638	2'-5'-oligoadenylate synthetase like
Upregulated genes (alpha4p=5e-06)	HES6	55502	hes family bHLH transcription factor 6
Upregulated genes (alpha4p=5e-06)	TSC22D3	1831	TSC22 domain family member 3
Upregulated genes (alpha4p=5e-06)	PNRC1	10957	proline rich nuclear receptor coactivator 1
Upregulated genes (alpha4p=5e-06)	ADA	100	adenosine deaminase
Upregulated genes (alpha4p=5e-06)	TMEM131L	23240	transmembrane 131 like
Upregulated genes (alpha4p=5e-06)	TCP11L2	255394	t-complex 11 like 2
Upregulated genes (alpha4p=5e-06)	KANK2	25959	KN motif and ankyrin repeat domains 2
Upregulated genes (alpha4p=5e-06)	ARHGAP27P2	440461	Rho GTPase activating protein 27 pseudogene 2
Upregulated genes (alpha4p=5e-06)	CFAP73	387885	cilia and flagella associated protein 73
Upregulated genes (alpha4p=5e-06)	SEC14L1	6397	SEC14 like lipid binding 1
Upregulated genes (alpha4p=5e-06)	BTG2	7832	BTG anti-proliferation factor 2
Upregulated genes (alpha4p=5e-06)	CYS1	192668	cystin 1
Upregulated genes (alpha4p=5e-06)	TXLNB	167838	taxilin beta
Upregulated genes (alpha4p=5e-06)	PNPLA8	50640	patatin like phospholipase domain containing 8
Upregulated genes (alpha4p=5e-06)	PBXIP1	57326	PBX homeobox interacting protein 1
Upregulated genes (alpha4p=5e-06)	ORAI2	80228	ORAI calcium release-activated calcium modulator 2
Upregulated genes (alpha4p=5e-06)	EIF2AK3	9451	eukaryotic translation initiation factor 2 alpha kinase 3
Upregulated genes (alpha4p=5e-06)	PLEKHG1	57480	pleckstrin homology and RhoGEF domain containing G1
Upregulated genes (alpha4p=5e-06)	FAM214A	56204	family with sequence similarity 214 member A
Upregulated genes (alpha4p=5e-06)	DCAF12	25853	DDB1 and CUL4 associated factor 12
Upregulated genes (alpha4p=5e-06)	TANK	10010	TRAF family member associated NFKB activator
Upregulated genes (alpha4p=5e-06)	WNT11	7481	Wnt family member 11
Upregulated genes (alpha4p=5e-06)	TRAM2	9697	translocation associated membrane protein 2
Upregulated genes (alpha4p=5e-06)	PHYH	5264	phytanoyl-CoA 2-hydroxylase
Upregulated genes (alpha4p=5e-06)	CALCOCO1	57658	calcium binding and coiled-coil domain 1
Upregulated genes (alpha4p=5e-06)	HELZ2	85441	helicase with zinc finger 2
Upregulated genes (alpha4p=5e-06)	MXD3	83463	MAX dimerization protein 3
Upregulated genes (alpha4p=5e-06)	WNT5A	7474	Wnt family member 5A
Upregulated genes (alpha4p=5e-06)	YPEL5	51646	yippee like 5
Upregulated genes (alpha4p=5e-06)	RAPGEF1	2889	Rap guanine nucleotide exchange factor 1
Upregulated genes (alpha4p=5e-06)	TCF4	6925	transcription factor 4
Upregulated genes (alpha4p=5e-06)	IFIT1	3434	interferon induced protein with tetratricopeptide repeats 1
Upregulated genes (alpha4p=5e-06)	ABHD16A	7920	abhydrolase domain containing 16A, phospholipase
Upregulated genes (alpha4p=5e-06)	MYBL1	4603	MYB proto-oncogene like 1
Upregulated genes (alpha4p=5e-06)	STAT1	6772	signal transducer and activator of transcription 1
Upregulated genes (alpha4p=5e-06)	BCL7A	605	BAF chromatin remodeling complex subunit BCL7A
Upregulated genes (alpha4p=5e-06)	GCSAM	257144	germinal center associated signaling and motility
Upregulated genes (alpha4p=5e-06)	SETDB2-PHF11	107303344	SETDB2-PHF11 readthrough
Upregulated genes (alpha4p=5e-06)	FKBP5	2289	FKBP prolyl isomerase 5
Upregulated genes (alpha4p=5e-06)	GPLD1	2822	glycosylphosphatidylinositol specific phospholipase D1
Upregulated genes (alpha4p=5e-06)	SMIM14	201895	small integral membrane protein 14
Upregulated genes (alpha4p=5e-06)	FGL2	10875	fibrinogen like 2
Upregulated genes (alpha4p=5e-06)	MX1	4599	MX dynamin like GTPase 1
Upregulated genes (alpha4p=5e-06)	TMEM156	80008	transmembrane protein 156
Upregulated genes (alpha4p=5e-06)	SAMD9	54809	sterile alpha motif domain containing 9
Upregulated genes (alpha4p=5e-06)	SLC2A5	6518	solute carrier family 2 member 5
Upregulated genes (alpha4p=5e-06)	HLA-E	3133	major histocompatibility complex, class I, E
Upregulated genes (alpha4p=5e-06)	CREBRF	153222	CREB3 regulatory factor
Upregulated genes (alpha4p=5e-06)	IGLL5	100423062	immunoglobulin lambda like polypeptide 5
Upregulated genes (alpha4p=5e-06)	TXNIP	10628	thioredoxin interacting protein
Upregulated genes (alpha4p=5e-06)	PHLDA1	22822	pleckstrin homology like domain family A member 1
Upregulated genes (alpha4p=5e-06)	RNA45SN5	100861532	RNA, 45S pre-ribosomal N5
Upregulated genes (alpha4p=5e-06)	IFI44L	10964	interferon induced protein 44 like
Upregulated genes (alpha4p=5e-06)	BRD8	10902	bromodomain containing 8
Upregulated genes (alpha4p=5e-06)	SLC30A4	7782	solute carrier family 30 member 4
Upregulated genes (alpha4p=5e-06)	CECR2	27443	CECR2 histone acetyl-lysine reader
Upregulated genes (alpha4p=5e-06)	IRF9	10379	interferon regulatory factor 9
Upregulated genes (alpha4p=5e-06)	ABTB1	80325	ankyrin repeat and BTB domain containing 1
Upregulated genes (alpha4p=5e-06)	RGCC	28984	regulator of cell cycle
Upregulated genes (alpha4p=5e-06)	IRF7	3665	interferon regulatory factor 7
Upregulated genes (alpha4p=5e-06)	MARF1	9665	meiosis regulator and mRNA stability factor 1
Upregulated genes (alpha4p=5e-06)	CELSR1	9620	cadherin EGF LAG seven-pass G-type receptor 1
Upregulated genes (alpha4p=5e-06)	P4HA2	8974	prolyl 4-hydroxylase subunit alpha 2
Upregulated genes (alpha4p=5e-06)	RAG1	5896	recombination activating 1
Upregulated genes (alpha4p=5e-06)	SNAI2	6591	snail family transcriptional repressor 2
Upregulated genes (alpha4p=5e-06)	DDX58	23586	DExD/H-box helicase 58
Upregulated genes (alpha4p=5e-06)	CYBB	1536	cytochrome b-245 beta chain
Upregulated genes (alpha4p=5e-06)	ISG15	9636	ISG15 ubiquitin like modifier
Upregulated genes (alpha4p=5e-06)	SLC12A2	6558	solute carrier family 12 member 2
Upregulated genes (alpha4p=5e-06)	TOP1	7150	DNA topoisomerase I
Upregulated genes (alpha4p=5e-06)	NUGGC	389643	nuclear GTPase, germinal center associated
Upregulated genes (alpha4p=5e-06)	ZNF106	64397	zinc finger protein 106
Upregulated genes (alpha4p=5e-06)	CREB5	9586	cAMP responsive element binding protein 5
Upregulated genes (alpha4p=5e-06)	FBXO30	84085	F-box protein 30
Upregulated genes (alpha4p=5e-06)	WDTC1	23038	WD and tetratricopeptide repeats 1
Upregulated genes (alpha4p=5e-06)	FOXO3	2309	forkhead box O3
Upregulated genes (alpha4p=5e-06)	XAF1	54739	XIAP associated factor 1
Upregulated genes (alpha4p=5e-06)	OSBPL10	114884	oxysterol binding protein like 10
Upregulated genes (alpha4p=5e-06)	RCSD1	92241	RCSD domain containing 1
Upregulated genes (alpha4p=5e-06)	ABCA7	10347	ATP binding cassette subfamily A member 7
Upregulated genes (alpha4p=5e-06)	NCOA3	8202	nuclear receptor coactivator 3
Upregulated genes (alpha4p=5e-06)	CPNE2	221184	copine 2
Upregulated genes (alpha4p=5e-06)	GORASP1	64689	golgi reassembly stacking protein 1
Upregulated genes (alpha4p=5e-06)	MME	4311	membrane metalloendopeptidase
Upregulated genes (alpha4p=5e-06)	CCNDBP1	23582	cyclin D1 binding protein 1
Upregulated genes (alpha4p=5e-06)	ARHGAP26	23092	Rho GTPase activating protein 26
Upregulated genes (alpha4p=5e-06)	RNF213	57674	ring finger protein 213
Upregulated genes (alpha4p=5e-06)	CDKN2C	1031	cyclin dependent kinase inhibitor 2C
Upregulated genes (alpha4p=5e-06)	CYTH3	9265	cytohesin 3
Upregulated genes (alpha4p=5e-06)	FAM107B	83641	family with sequence similarity 107 member B
Upregulated genes (alpha4p=5e-06)	GUCY1A1	2982	guanylate cyclase 1 soluble subunit alpha 1
Upregulated genes (alpha4p=5e-06)	PKIG	11142	cAMP-dependent protein kinase inhibitor gamma
Upregulated genes (alpha4p=5e-06)	UCP2	7351	uncoupling protein 2
Upregulated genes (alpha4p=5e-06)	BMP7	655	bone morphogenetic protein 7
Upregulated genes (alpha4p=5e-06)	RERE	473	arginine-glutamic acid dipeptide repeats
Upregulated genes (alpha4p=5e-06)	JUND	3727	JunD proto-oncogene, AP-1 transcription factor subunit
Upregulated genes (alpha4p=5e-06)	EEF1A1	1915	eukaryotic translation elongation factor 1 alpha 1
Upregulated genes (alpha4p=5e-06)	RIPOR2	9750	RHO family interacting cell polarization regulator 2
Upregulated genes (alpha4p=5e-06)	IRF8	3394	interferon regulatory factor 8
Upregulated genes (alpha4p=5e-06)	ERO1B	56605	endoplasmic reticulum oxidoreductase 1 beta
Upregulated genes (alpha4p=5e-06)	HIST1H2BD	3017	H2B clustered histone 5
Upregulated genes (alpha4p=5e-06)	CACFD1	11094	calcium channel flower domain containing 1
Upregulated genes (alpha4p=5e-06)	NR1D2	9975	nuclear receptor subfamily 1 group D member 2
Upregulated genes (alpha4p=5e-06)	SYBU	55638	syntabulin
Upregulated genes (alpha4p=5e-06)	APOD	347	apolipoprotein D
Upregulated genes (alpha4p=5e-06)	SYNPO2	171024	synaptopodin 2
Upregulated genes (alpha4p=5e-06)	AFF3	3899	AF4/FMR2 family member 3
Upregulated genes (alpha4p=5e-06)	SPOCK2	9806	SPARC (osteonectin), cwcv and kazal like domains proteoglycan 2
Upregulated genes (alpha4p=5e-06)	BBC3	27113	BCL2 binding component 3
Upregulated genes (alpha4p=5e-06)	IL10RA	3587	interleukin 10 receptor subunit alpha
Upregulated genes (alpha4p=5e-06)	EEF2	1938	eukaryotic translation elongation factor 2
Upregulated genes (alpha4p=5e-06)	MTRNR2L1	100462977	MT-RNR2 like 1
Upregulated genes (alpha4p=5e-06)	CDK19	23097	cyclin dependent kinase 19
Upregulated genes (alpha4p=5e-06)	CDKN1B	1027	cyclin dependent kinase inhibitor 1B
Upregulated genes (alpha4p=5e-06)	HSH2D	84941	hematopoietic SH2 domain containing
Upregulated genes (alpha4p=5e-06)	TNNI3K	51086	TNNI3 interacting kinase
Upregulated genes (alpha4p=5e-06)	MEF2A	4205	myocyte enhancer factor 2A
Upregulated genes (alpha4p=5e-06)	TNFRSF21	27242	TNF receptor superfamily member 21
Upregulated genes (alpha4p=5e-06)	ZNF277	11179	zinc finger protein 277
Upregulated genes (alpha4p=5e-06)	CASTOR2	729438	cytosolic arginine sensor for mTORC1 subunit 2
Upregulated genes (alpha4p=5e-06)	RIMS3	9783	regulating synaptic membrane exocytosis 3
Upregulated genes (alpha4p=5e-06)	GMFG	9535	glia maturation factor gamma
Upregulated genes (alpha4p=5e-06)	WDR45	11152	WD repeat domain 45
Upregulated genes (alpha4p=5e-06)	CD27	939	CD27 molecule
Upregulated genes (alpha4p=5e-06)	SYNE2	23224	spectrin repeat containing nuclear envelope protein 2
Upregulated genes (alpha4p=5e-06)	SLC43A2	124935	solute carrier family 43 member 2
Upregulated genes (alpha4p=5e-06)	NBR1	4077	NBR1 autophagy cargo receptor
Upregulated genes (alpha4p=5e-06)	ZSWIM4	65249	zinc finger SWIM-type containing 4
Upregulated genes (alpha4p=5e-06)	IGBP1	3476	immunoglobulin binding protein 1
Upregulated genes (alpha4p=5e-06)	MX2	4600	MX dynamin like GTPase 2
Upregulated genes (alpha4p=5e-06)	CORO1B	57175	coronin 1B
Upregulated genes (alpha4p=5e-06)	LAMP3	27074	lysosomal associated membrane protein 3
Upregulated genes (alpha4p=5e-06)	PINK1	65018	PTEN induced kinase 1
Upregulated genes (alpha4p=5e-06)	SOS2	6655	SOS Ras/Rho guanine nucleotide exchange factor 2
Upregulated genes (alpha4p=5e-06)	FMOD	2331	fibromodulin
Upregulated genes (alpha4p=5e-06)	CDKN1C	1028	cyclin dependent kinase inhibitor 1C
Upregulated genes (alpha4p=5e-06)	KLHL5	51088	kelch like family member 5
Upregulated genes (alpha4p=5e-06)	FMNL3	91010	formin like 3
Upregulated genes (alpha4p=5e-06)	IFITM1	8519	interferon induced transmembrane protein 1
Upregulated genes (alpha4p=5e-06)	ROBO2	6092	roundabout guidance receptor 2
Upregulated genes (alpha4p=5e-06)	MARCH8	220972	membrane associated ring-CH-type finger 8
Upregulated genes (alpha4p=5e-06)	ORAI3	93129	ORAI calcium release-activated calcium modulator 3
Upregulated genes (alpha4p=5e-06)	CORO2A	7464	coronin 2A
Upregulated genes (alpha4p=5e-06)	TCTN1	79600	tectonic family member 1
Upregulated genes (alpha4p=5e-06)	CREB3L4	148327	cAMP responsive element binding protein 3 like 4
Upregulated genes (alpha4p=5e-06)	NPAS1	4861	neuronal PAS domain protein 1
Upregulated genes (alpha4p=5e-06)	STAT2	6773	signal transducer and activator of transcription 2
Upregulated genes (alpha4p=5e-06)	WDR66	144406	cilia and flagella associated protein 251
Upregulated genes (alpha4p=5e-06)	IFI6	2537	interferon alpha inducible protein 6
Upregulated genes (alpha4p=5e-06)	ZNF660-ZNF197	110354863	ZNF660-ZNF197 readthrough
Upregulated genes (alpha4p=5e-06)	ABCA1	19	ATP binding cassette subfamily A member 1
Upregulated genes (alpha4p=5e-06)	TUBB2A	7280	tubulin beta 2A class IIa
Upregulated genes (alpha4p=5e-06)	KAT6B	23522	lysine acetyltransferase 6B
Upregulated genes (alpha4p=5e-06)	PEX5	5830	peroxisomal biogenesis factor 5
Upregulated genes (alpha4p=5e-06)	ANKRD36BP2	645784	ankyrin repeat domain 36B pseudogene 2
Upregulated genes (alpha4p=5e-06)	EZR	7430	ezrin
Upregulated genes (alpha4p=5e-06)	RC3H2	54542	ring finger and CCCH-type domains 2
Upregulated genes (alpha4p=5e-06)	BACH1	571	BTB domain and CNC homolog 1
Upregulated genes (alpha4p=5e-06)	NATD1	256302	N-acetyltransferase domain containing 1
Upregulated genes (alpha4p=5e-06)	RAG2	5897	recombination activating 2
Upregulated genes (alpha4p=5e-06)	LONRF3	79836	LON peptidase N-terminal domain and ring finger 3
Upregulated genes (alpha4p=5e-06)	FSBP	100861412	fibrinogen silencer binding protein
Upregulated genes (alpha4p=5e-06)	RELB	5971	RELB proto-oncogene, NF-kB subunit
Upregulated genes (alpha4p=5e-06)	HERC6	55008	HECT and RLD domain containing E3 ubiquitin protein ligase family member 6
Upregulated genes (alpha4p=5e-06)	IQCD	115811	IQ motif containing D
Upregulated genes (alpha4p=5e-06)	TRAPPC6A	79090	trafficking protein particle complex 6A
Upregulated genes (alpha4p=5e-06)	C15orf62	643338	chromosome 15 open reading frame 62
Upregulated genes (alpha4p=5e-06)	NYNRIN	57523	NYN domain and retroviral integrase containing
Upregulated genes (alpha4p=5e-06)	PELI1	57162	pellino E3 ubiquitin protein ligase 1
Upregulated genes (alpha4p=5e-06)	MTRNR2L9	100463487	MT-RNR2 like 9
Upregulated genes (alpha4p=5e-06)	TLR7	51284	toll like receptor 7
Upregulated genes (alpha4p=5e-06)	TNFRSF17	608	TNF receptor superfamily member 17
Upregulated genes (alpha4p=5e-06)	ING4	51147	inhibitor of growth family member 4
Upregulated genes (alpha4p=5e-06)	JDP2	122953	Jun dimerization protein 2
Upregulated genes (alpha4p=5e-06)	ZBTB18	10472	zinc finger and BTB domain containing 18
Upregulated genes (alpha4p=5e-06)	KLHDC7B	113730	kelch domain containing 7B
Upregulated genes (alpha4p=5e-06)	LIN54	132660	lin-54 DREAM MuvB core complex component
Upregulated genes (alpha4p=5e-06)	CCDC28A	25901	coiled-coil domain containing 28A
Upregulated genes (alpha4p=5e-06)	LETMD1	25875	LETM1 domain containing 1
Upregulated genes (alpha4p=5e-06)	HSD17B11	51170	hydroxysteroid 17-beta dehydrogenase 11
Upregulated genes (alpha4p=5e-06)	TBC1D17	79735	TBC1 domain family member 17
Upregulated genes (alpha4p=5e-06)	MAP1LC3C	440738	microtubule associated protein 1 light chain 3 gamma
Upregulated genes (alpha4p=5e-06)	PROX1	5629	prospero homeobox 1
Upregulated genes (alpha4p=5e-06)	CYTIP	9595	cytohesin 1 interacting protein
Upregulated genes (alpha4p=5e-06)	FGD6	55785	FYVE, RhoGEF and PH domain containing 6
Upregulated genes (alpha4p=5e-06)	C2orf81	388963	chromosome 2 open reading frame 81
Upregulated genes (alpha4p=5e-06)	KRCC1	51315	lysine rich coiled-coil 1
Upregulated genes (alpha4p=5e-06)	RABGAP1	23637	RAB GTPase activating protein 1
Upregulated genes (alpha4p=5e-06)	SNHG32	50854	small nucleolar RNA host gene 32
Upregulated genes (alpha4p=5e-06)	RUBCNL	80183	rubicon like autophagy enhancer
Upregulated genes (alpha4p=5e-06)	TEP1	7011	telomerase associated protein 1
Upregulated genes (alpha4p=5e-06)	SLC44A2	57153	solute carrier family 44 member 2
Upregulated genes (alpha4p=5e-06)	OSBPL3	26031	oxysterol binding protein like 3
