# Supplementary material for: mTOR inhibition amplifies the anti-lymphoma effect of PI3Kβ/δ blockage in diffuse large B-cell lymphoma
Source: Leukemia. 2022 Nov 9;37(1):178–89. doi: 10.1038/s41375-022-01749-0 (PMC9883168; doi:10.1038/s41375-022-01749-0)
Supplement: Supplementary file 5 — Supplementary Table 6 [file 41375_2022_1749_MOESM5_ESM.xlsx]

## Sheet: Sheet1
Supplementary Table 6. Top 30 gene signatures enriched with top regulated genes following AZD8186 treatment in HT and K422 cells.
Downregulated signatures
Signature name	Signature links	Defined members	Enrichment score	P [GSEA] (by permutation test)
Supplemental Table 3: Downregulated genes (alpha4p=0.00025) following AZD5363 treatment in K422 and U2932 cells	http://www.ncbi.nlm.nih.gov/pubmed/28202458	96	0.800319	0.00097371
GO_POSITIVE_REGULATION_OF_RIBOSOME_BIOGENESIS	http://www.gsea-msigdb.org/gsea/msigdb/cards/GO_POSITIVE_REGULATION_OF_RIBOSOME_BIOGENESIS	9	0.81743	0.0010101
HALLMARK_MYC_TARGETS_V2	http://www.gsea-msigdb.org/gsea/msigdb/cards/HALLMARK_MYC_TARGETS_V2	58	0.755486	0.00098912
GO_90S_PRERIBOSOME	http://www.gsea-msigdb.org/gsea/msigdb/cards/GO_90S_PRERIBOSOME	32	0.796398	0.000987167
GO_PRERIBOSOME_SMALL_SUBUNIT_PRECURSOR	http://www.gsea-msigdb.org/gsea/msigdb/cards/GO_PRERIBOSOME_SMALL_SUBUNIT_PRECURSOR	14	0.78415	0.00100402
Supplemental Table 7: Downregulated genes (alpha4p=0.0001) following AZD8835 treatment in U2932, HBL-1 and OCI-Ly10 cells	http://www.ncbi.nlm.nih.gov/pubmed/28202458	53	0.596834	0.000992063
GO_PRERIBOSOME	http://www.gsea-msigdb.org/gsea/msigdb/cards/GO_PRERIBOSOME	77	0.730935	0.000997009
GO_PRERIBOSOME_LARGE_SUBUNIT_PRECURSOR	http://www.gsea-msigdb.org/gsea/msigdb/cards/GO_PRERIBOSOME_LARGE_SUBUNIT_PRECURSOR	23	0.764297	0.00101317
MULLIGAN_NTF3_SIGNALING_VIA_INSR_AND_IGF1R_UP	http://www.gsea-msigdb.org/gsea/msigdb/cards/MULLIGAN_NTF3_SIGNALING_VIA_INSR_AND_IGF1R_UP	21	0.564332	0.00102669
MODULE_432	http://www.gsea-msigdb.org/gsea/msigdb/cards/MODULE_432	15	0.816539	0.000958773
SCHUHMACHER_MYC_TARGETS_UP	http://www.gsea-msigdb.org/gsea/msigdb/cards/SCHUHMACHER_MYC_TARGETS_UP	80	0.698529	0.000998004
Rapamycin_BL_down_0p4	http://www.ncbi.nlm.nih.gov/pubmed/22885699	133	0.671273	0.00101523
REACTOME_RRNA_MODIFICATION_IN_THE_NUCLEUS_AND_CYTOSOL	http://www.gsea-msigdb.org/gsea/msigdb/cards/REACTOME_RRNA_MODIFICATION_IN_THE_NUCLEUS_AND_CYTOSOL	60	0.68548	0.000965251
GO_POSITIVE_REGULATION_OF_TELOMERASE_RNA_LOCALIZATION_TO_CAJAL_BODY	http://www.gsea-msigdb.org/gsea/msigdb/cards/GO_POSITIVE_REGULATION_OF_TELOMERASE_RNA_LOCALIZATION_TO_CAJAL_BODY	15	0.900839	0.000990099
GO_MATURATION_OF_LSU_RRNA_FROM_TRICISTRONIC_RRNA_TRANSCRIPT_SSU_RRNA_5_8S_RRNA_LSU_RRNA	http://www.gsea-msigdb.org/gsea/msigdb/cards/GO_MATURATION_OF_LSU_RRNA_FROM_TRICISTRONIC_RRNA_TRANSCRIPT_SSU_RRNA_5_8S_RRNA_LSU_RRNA	14	0.64954	0.000976562
GO_POSITIVE_REGULATION_OF_ESTABLISHMENT_OF_PROTEIN_LOCALIZATION_TO_TELOMERE	http://www.gsea-msigdb.org/gsea/msigdb/cards/GO_POSITIVE_REGULATION_OF_ESTABLISHMENT_OF_PROTEIN_LOCALIZATION_TO_TELOMERE	10	0.847123	0.000994036
SCHMIDT_POR_TARGETS_IN_LIMB_BUD_UP	http://www.gsea-msigdb.org/gsea/msigdb/cards/SCHMIDT_POR_TARGETS_IN_LIMB_BUD_UP	27	0.577219	0.001001
GO_SMALL_SUBUNIT_PROCESSOME	http://www.gsea-msigdb.org/gsea/msigdb/cards/GO_SMALL_SUBUNIT_PROCESSOME	38	0.709021	0.001001
SCHLOSSER_MYC_TARGETS_AND_SERUM_RESPONSE_DN	http://www.gsea-msigdb.org/gsea/msigdb/cards/SCHLOSSER_MYC_TARGETS_AND_SERUM_RESPONSE_DN	48	0.710462	0.00104493
SCHLOSSER_MYC_TARGETS_AND_SERUM_RESPONSE_UP	http://www.gsea-msigdb.org/gsea/msigdb/cards/SCHLOSSER_MYC_TARGETS_AND_SERUM_RESPONSE_UP	48	0.672743	0.00099108
REACTOME_CHOLESTEROL_BIOSYNTHESIS	http://www.gsea-msigdb.org/gsea/msigdb/cards/REACTOME_CHOLESTEROL_BIOSYNTHESIS	25	0.683435	0.00103842
BCR_activation	PMID NaN: Staudt RNAseq unpublished, ActB3h_ave - restingB > 1.6 AND ActB24h_ave - restingB > 1.6 log2 AND ActB3h > 8 AND ActB24h > 8. (short StaudtLab signature name: BCRactUp-1)	96	0.614195	0.00095511
GO_MATURATION_OF_5_8S_RRNA_FROM_TRICISTRONIC_RRNA_TRANSCRIPT_SSU_RRNA_5_8S_RRNA_LSU_RRNA	http://www.gsea-msigdb.org/gsea/msigdb/cards/GO_MATURATION_OF_5_8S_RRNA_FROM_TRICISTRONIC_RRNA_TRANSCRIPT_SSU_RRNA_5_8S_RRNA_LSU_RRNA	21	0.761763	0.000988142
Myc_overexpression_1.5x_up	http://www.ncbi.nlm.nih.gov/pubmed/16273092	89	0.650996	0.000971817
REACTOME_FOLDING_OF_ACTIN_BY_CCT_TRIC	http://www.gsea-msigdb.org/gsea/msigdb/cards/REACTOME_FOLDING_OF_ACTIN_BY_CCT_TRIC	10	0.801147	0.00100402
GO_AMINOACYL_TRNA_SYNTHETASE_MULTIENZYME_COMPLEX	http://www.gsea-msigdb.org/gsea/msigdb/cards/GO_AMINOACYL_TRNA_SYNTHETASE_MULTIENZYME_COMPLEX	11	0.725722	0.00103413
GO_MATURATION_OF_5_8S_RRNA	http://www.gsea-msigdb.org/gsea/msigdb/cards/GO_MATURATION_OF_5_8S_RRNA	26	0.755478	0.001
REACTOME_TRNA_MODIFICATION_IN_THE_MITOCHONDRION	http://www.gsea-msigdb.org/gsea/msigdb/cards/REACTOME_TRNA_MODIFICATION_IN_THE_MITOCHONDRION	9	0.673243	0.00101523
GO_ENDONUCLEOLYTIC_CLEAVAGE_INVOLVED_IN_RRNA_PROCESSING	http://www.gsea-msigdb.org/gsea/msigdb/cards/GO_ENDONUCLEOLYTIC_CLEAVAGE_INVOLVED_IN_RRNA_PROCESSING	10	0.763473	0.000974659
GO_SMN_COMPLEX	http://www.gsea-msigdb.org/gsea/msigdb/cards/GO_SMN_COMPLEX	11	0.646329	0.000962464
Upregulated signatures
Signature name	Signature links	Defined members	Enrichment score	P [GSEA] (by permutation test)
BOWIE_RESPONSE_TO_TAMOXIFEN	http://www.gsea-msigdb.org/gsea/msigdb/cards/BOWIE_RESPONSE_TO_TAMOXIFEN	18	-0.790478	0.001
BOWIE_RESPONSE_TO_EXTRACELLULAR_MATRIX	http://www.gsea-msigdb.org/gsea/msigdb/cards/BOWIE_RESPONSE_TO_EXTRACELLULAR_MATRIX	17	-0.721757	0.00099108
Supplemental Table 3: Upregulated genes (alpha4p=0.00025) following AZD5363 treatment in K422 and U2932 cells	http://www.ncbi.nlm.nih.gov/pubmed/28202458	97	-0.74699	0.000981354
Supplementary Table 1B: upregulated genes after PTEN induction (paired t-test, p<=0.00025)	http://www.ncbi.nlm.nih.gov/pubmed/23840064	82	-0.605886	0.000974659
MOSERLE_IFNA_RESPONSE	http://www.gsea-msigdb.org/gsea/msigdb/cards/MOSERLE_IFNA_RESPONSE	31	-0.670448	0.00102354
k=019, 41 correlated top genes	DLBCL signature k=019 detected in GSE31312, correlated top genes with <e^g_i|w^g> >= 0.95; see SDCM paper for details.	41	-0.615444	0.000988142
ZHANG_INTERFERON_RESPONSE	http://www.gsea-msigdb.org/gsea/msigdb/cards/ZHANG_INTERFERON_RESPONSE	23	-0.683604	0.000996016
GO_POSITIVE_REGULATION_OF_PROTEIN_OLIGOMERIZATION	http://www.gsea-msigdb.org/gsea/msigdb/cards/GO_POSITIVE_REGULATION_OF_PROTEIN_OLIGOMERIZATION	14	-0.524789	0.000986193
GRANDVAUX_IFN_RESPONSE_NOT_VIA_IRF3	http://www.gsea-msigdb.org/gsea/msigdb/cards/GRANDVAUX_IFN_RESPONSE_NOT_VIA_IRF3	15	-0.62358	0.000966184
MyD88_interferon_HBL1	PMID 21179087: Ngo et al. Nature. 2011 470(7332):115-9, Genes in MYD88-1 signature and in union of IFN-1, IRF3-1, and Module-3.1 signatures.. (short StaudtLab signature name: MYD88Up-4)	22	-0.613789	0.000985222
REACTOME_BH3_ONLY_PROTEINS_ASSOCIATE_WITH_AND_INACTIVATE_ANTI_APOPTOTIC_BCL_2_MEMBERS	http://www.gsea-msigdb.org/gsea/msigdb/cards/REACTOME_BH3_ONLY_PROTEINS_ASSOCIATE_WITH_AND_INACTIVATE_ANTI_APOPTOTIC_BCL_2_MEMBERS	9	-0.667035	0.000965251
TSAI_DNAJB4_TARGETS_UP	http://www.gsea-msigdb.org/gsea/msigdb/cards/TSAI_DNAJB4_TARGETS_UP	13	-0.606901	0.001001
Supplemental Table 7: Upregulated genes (alpha4p=0.0001) following AZD8835 treatment in U2932, HBL-1 and OCI-Ly10 cells	http://www.ncbi.nlm.nih.gov/pubmed/28202458	59	-0.505367	0.00097561
GC_B_cell_BLhigh_DLBCLlow	PMID 16760443: Dave et al. NEJM 354:2431 (2006), Figure 3B. (short StaudtLab signature name: GCB-4)	35	-0.52167	0.000971817
EINAV_INTERFERON_SIGNATURE_IN_CANCER	http://www.gsea-msigdb.org/gsea/msigdb/cards/EINAV_INTERFERON_SIGNATURE_IN_CANCER	27	-0.500062	0.000970874
GO_INTRACILIARY_RETROGRADE_TRANSPORT	http://www.gsea-msigdb.org/gsea/msigdb/cards/GO_INTRACILIARY_RETROGRADE_TRANSPORT	11	-0.585384	0.000986193
ISHIKAWA_STING_SIGNALING	http://www.gsea-msigdb.org/gsea/msigdb/cards/ISHIKAWA_STING_SIGNALING	9	-0.580033	0.00359281
GO_NEGATIVE_REGULATION_OF_TORC1_SIGNALING	http://www.gsea-msigdb.org/gsea/msigdb/cards/GO_NEGATIVE_REGULATION_OF_TORC1_SIGNALING	18	-0.537667	0.0010142
BIOCARTA_IFNA_PATHWAY	http://www.gsea-msigdb.org/gsea/msigdb/cards/BIOCARTA_IFNA_PATHWAY	9	-0.558567	0.0039801
Tcell_PIrep4x_CsAindependent	PMID 11276202: Feske et al Nat Immunol2:316 (2001), Fig. 6. (short StaudtLab signature name: TActDn-6)	9	-0.549348	0.00513347
SARTIPY_NORMAL_AT_INSULIN_RESISTANCE_DN	http://www.gsea-msigdb.org/gsea/msigdb/cards/SARTIPY_NORMAL_AT_INSULIN_RESISTANCE_DN	16	-0.519862	0.001002
REACTOME_REGULATION_OF_FOXO_TRANSCRIPTIONAL_ACTIVITY_BY_ACETYLATION	http://www.gsea-msigdb.org/gsea/msigdb/cards/REACTOME_REGULATION_OF_FOXO_TRANSCRIPTIONAL_ACTIVITY_BY_ACETYLATION	10	-0.647986	0.000947867
REACTOME_FOXO_MEDIATED_TRANSCRIPTION_OF_CELL_DEATH_GENES	http://www.gsea-msigdb.org/gsea/msigdb/cards/REACTOME_FOXO_MEDIATED_TRANSCRIPTION_OF_CELL_DEATH_GENES	16	-0.521141	0.000969932
GO_INTRACILIARY_TRANSPORT_PARTICLE	http://www.gsea-msigdb.org/gsea/msigdb/cards/GO_INTRACILIARY_TRANSPORT_PARTICLE	27	-0.543163	0.000998004
BIOCARTA_IL22BP_PATHWAY	http://www.gsea-msigdb.org/gsea/msigdb/cards/BIOCARTA_IL22BP_PATHWAY	9	-0.604674	0.00101937
GO_INTRACILIARY_TRANSPORT_PARTICLE_B	http://www.gsea-msigdb.org/gsea/msigdb/cards/GO_INTRACILIARY_TRANSPORT_PARTICLE_B	19	-0.523446	0.000982318
GO_CYTOSKELETAL_ANCHORING_AT_NUCLEAR_MEMBRANE	http://www.gsea-msigdb.org/gsea/msigdb/cards/GO_CYTOSKELETAL_ANCHORING_AT_NUCLEAR_MEMBRANE	9	-0.605896	0.000962464
GO_SKELETAL_MYOFIBRIL_ASSEMBLY	http://www.gsea-msigdb.org/gsea/msigdb/cards/GO_SKELETAL_MYOFIBRIL_ASSEMBLY	11	-0.50534	0.0041365
REACTOME_INTERLEUKIN_9_SIGNALING	http://www.gsea-msigdb.org/gsea/msigdb/cards/REACTOME_INTERLEUKIN_9_SIGNALING	9	-0.616853	0.001002
k=102, 14 anti-correlated top genes	DLBCL signature k=102 detected in GSE31312, anti-correlated top genes with <e^g_i|w^g> >= 0.95; see SDCM paper for details.	14	-0.570027	0.00100402
